# Supplementary material for: Building capacity of primary health care workers and clients on COVID-19: Results from a web-based training
Source: PLoS One. 2022 Oct 7;17(10):e0274750. doi: 10.1371/journal.pone.0274750 (PMC9543989; doi:10.1371/journal.pone.0274750)
Supplement: S1 File — (XLSX) [file pone.0274750.s001.xlsx]

## Sheet: HEALTH WORKERS PRE_POST 
PHC	yearsofworkingexperience	Column91	profession	Column100	LevelofEducation	DidyouparticipateinanyIPCtrainingforCOVID19	Post_DidyouparticipateinanyIPCtrainingforCOVID20	PlaceofWork	Haveyourecievedanyonlinecourses	Post_Haveyourecievedanyonlinecourses	Others	HaveyouheardofCovid19	PostHaveyouheardofCovid20	Media	Post_Media	religiouscenters	POST_religiouscenters	PHCboard	Post_PHCboard	Officialwebsite	Post_Officialwebsite	Covid19isreal	Column34	Post_Covid19isreal	Column69	SARSCOV2isthevirusthatcausesCovid19	Column35	Post_SARSCOV2isthevirusthatcausesCovid19	Column70	incubationtimeofdx114	incubationtimeofdx115	Post_incubationtimeofdx	Column71	Itishighlyinfectious	Column36	Post_Itishighlyinfectious	Column72	Asymtomaticpatientcantransmitthevirus	Column37	Post_Asymtomaticpatientcantransmitthevirus	Column73	shortnessofbreath	Column28	Post_shortnessofbreath	Column74	lossoftasteandsmell	Column27	Post_lossoftasteandsmell	Column75
Ikeja	3	≤10	Nurse	nurse and doctor	Bachelor degree	1	1	Phc	1	1		1	1	TRUE	TRUE	FALSE	FALSE	TRUE	TRUE	FALSE	FALSE	TRUE	1	TRUE	1	TRUE	1	TRUE	1	TRUE	1	TRUE	1	TRUE	1	TRUE	1	TRUE	1	TRUE	1	TRUE	1	TRUE	1	TRUE	1	TRUE	1
Ikeja	8	≤10	Chew and labsci and volunteer	CHEW	Bachelor degree	1	1	Phc	1	1		1	1	TRUE	TRUE	FALSE	FALSE	FALSE	FALSE	FALSE	TRUE	TRUE	1	TRUE	1	TRUE	1	TRUE	1	FALSE	0	TRUE	1	TRUE	1	TRUE	1	TRUE	1	TRUE	1	TRUE	1	TRUE	1	TRUE	1	TRUE	1
Ikeja	2	≤10	Nurse	nurse and doctor	Bachelor degree	0	1	Phc	0	1		1	1	TRUE	TRUE	FALSE	FALSE	FALSE	FALSE	FALSE	FALSE	TRUE	1	TRUE	1	FALSE	0	TRUE	1	FALSE	0	TRUE	1	TRUE	1	TRUE	1	TRUE	1	TRUE	1	TRUE	1	TRUE	1	TRUE	1	FALSE	0
Ikeja	13	>10	Chew and labsci and volunteer	CHEW	Diploma	1	1	Phc	0	0		1	1	TRUE	TRUE	FALSE	FALSE	FALSE	FALSE	FALSE	FALSE	TRUE	1	TRUE	1	TRUE	1	FALSE	0	TRUE	1	TRUE	1	TRUE	1	TRUE	1	TRUE	1	TRUE	1	TRUE	1	TRUE	1	TRUE	1	TRUE	1
Ikeja	15	>10	Chew and labsci and volunteer	CHEW	Diploma	0	0	Phc	0	0		1	1	TRUE	TRUE	FALSE	FALSE	FALSE	TRUE	FALSE	FALSE	TRUE	1	TRUE	1	TRUE	1	FALSE	0	TRUE	1	TRUE	1	FALSE	0	TRUE	1	FALSE	0	TRUE	1	TRUE	1	TRUE	1	TRUE	1	TRUE	1
Ikeja	6	≤10	Doctor	nurse and doctor	Bachelor degree	1	1	Phc	1	1		1	1	TRUE	TRUE	FALSE	FALSE	FALSE	FALSE	TRUE	TRUE	TRUE	1	TRUE	1	TRUE	1	TRUE	1	FALSE	0	TRUE	1	TRUE	1	TRUE	1	TRUE	1	TRUE	1	TRUE	1	TRUE	1	TRUE	1	TRUE	1
Ikeja	30	>10	Nurse	nurse and doctor	Diploma	1	1	Phc	1	1		1	1	TRUE	TRUE	TRUE	TRUE	TRUE	TRUE	TRUE	TRUE	TRUE	1	TRUE	1	TRUE	1	TRUE	1	TRUE	1	TRUE	1	TRUE	1	TRUE	1	TRUE	1	TRUE	1	TRUE	1	TRUE	1	TRUE	1	TRUE	1
Ikeja	14	>10	Nurse	nurse and doctor	Master's degree	1	1	Phc	1	1		1	1	TRUE	TRUE	TRUE	TRUE	TRUE	TRUE	TRUE	TRUE	TRUE	1	TRUE	1	TRUE	1	TRUE	1	TRUE	1	TRUE	1	TRUE	1	TRUE	1	TRUE	1	TRUE	1	TRUE	1	TRUE	1	TRUE	1	TRUE	1
Ikeja	5	≤10	Nurse	nurse and doctor	Bachelor degree	1	1	Phc	1	1		1	1	TRUE	TRUE	FALSE	FALSE	TRUE	TRUE	FALSE	FALSE	TRUE	1	TRUE	1	TRUE	1	TRUE	1	TRUE	1	TRUE	1	TRUE	1	TRUE	1	TRUE	1	TRUE	1	TRUE	1	TRUE	1	TRUE	1	TRUE	1
Ikeja	8	≤10	Nurse	nurse and doctor	Bachelor degree	1	1	Phc	0	1		1	1	TRUE	TRUE	FALSE	FALSE	TRUE	TRUE	TRUE	TRUE	TRUE	1	TRUE	1	TRUE	1	TRUE	1	TRUE	1	TRUE	1	TRUE	1	TRUE	1	TRUE	1	TRUE	1	TRUE	1	TRUE	1	TRUE	1	TRUE	1
Ikeja	12	>10	Nurse	nurse and doctor	Bachelor degree	0	1	Phc	0	0		1	1	TRUE	TRUE	FALSE	FALSE	FALSE	FALSE	TRUE	TRUE	TRUE	1	TRUE	1	TRUE	1	TRUE	1	TRUE	1	TRUE	1	TRUE	1	TRUE	1	TRUE	1	TRUE	1	TRUE	1	TRUE	1	TRUE	1	TRUE	1
Ikeja	6	≤10	Doctor	nurse and doctor	Bachelor degree	1	1	Phc	1	1		1	1	TRUE	TRUE	FALSE	FALSE	TRUE	TRUE	TRUE	TRUE	TRUE	1	TRUE	1	TRUE	1	TRUE	1	TRUE	1	TRUE	1	TRUE	1	TRUE	1	TRUE	1	TRUE	1	TRUE	1	TRUE	1	TRUE	1	TRUE	1
Ikeja	11	>10	Community Health officer	CHEW	Diploma	1	1	Phc	1	1		1	1	TRUE	TRUE	FALSE	FALSE	TRUE	TRUE	FALSE	FALSE	TRUE	1	TRUE	1	TRUE	1	TRUE	1	TRUE	1	TRUE	1	TRUE	1	TRUE	1	TRUE	1	TRUE	1	TRUE	1	TRUE	1	TRUE	1	TRUE	1
Ikeja	30	>10	Nurse	nurse and doctor	Diploma	0	1	Phc	1	1		1	1	TRUE	TRUE	FALSE	FALSE	FALSE	FALSE	FALSE	TRUE	TRUE	1	TRUE	1	TRUE	1	TRUE	1	TRUE	1	TRUE	1	TRUE	1	TRUE	1	TRUE	1	TRUE	1	TRUE	1	TRUE	1	TRUE	1	TRUE	1
Ikeja	30	>10	Chew and labsci and volunteer	CHEW	Master's degree	1	1	Phc	0	1		1	1	TRUE	TRUE	FALSE	FALSE	TRUE	TRUE	FALSE	FALSE	TRUE	1	TRUE	1	TRUE	1	TRUE	1	TRUE	1	TRUE	1	TRUE	1	TRUE	1	TRUE	1	TRUE	1	TRUE	1	TRUE	1	TRUE	1	TRUE	1
Ikeja	13	>10	Community Health officer	CHEW	Bachelor degree	1	1	Phc	1	1		1	1	TRUE	TRUE	FALSE	FALSE	TRUE	TRUE	TRUE	TRUE	TRUE	1	TRUE	1	TRUE	1	TRUE	1	TRUE	1	TRUE	1	TRUE	1	TRUE	1	TRUE	1	TRUE	1	TRUE	1	TRUE	1	TRUE	1	TRUE	1
Ikeja	20	>10	Community Health officer	CHEW	Diploma	0	0	Phc	0	0		1	1	TRUE	TRUE	FALSE	FALSE	FALSE	TRUE	FALSE	FALSE	TRUE	1	TRUE	1	TRUE	1	TRUE	1	TRUE	1	TRUE	1	TRUE	1	FALSE	0	TRUE	1	TRUE	1	TRUE	1	TRUE	1	TRUE	1	TRUE	1
Ikeja	2	≤10	Doctor	nurse and doctor	Bachelor degree	1	1	Phc	1	1		1	1	TRUE	TRUE	FALSE	FALSE	TRUE	TRUE	TRUE	TRUE	TRUE	1	TRUE	1	TRUE	1	TRUE	1	TRUE	1	TRUE	1	TRUE	1	TRUE	1	TRUE	1	TRUE	1	TRUE	1	TRUE	1	TRUE	1	TRUE	1
Ikeja	2	≤10	Chew and labsci and volunteer	CHEW	Diploma	1	1	Phc	1	1		1	1	TRUE	TRUE	FALSE	FALSE	FALSE	FALSE	FALSE	FALSE	TRUE	1	TRUE	1	Don't know	0	FALSE	0	Don't Know	0	Don't know	0	TRUE	1	TRUE	1	TRUE	1	TRUE	1	TRUE	1	TRUE	1	Don't know	0	FALSE	0
Ikeja	15	>10	Nurse	nurse and doctor	Diploma	1	1	Phc	1	1		1	1	FALSE	FALSE	FALSE	FALSE	TRUE	TRUE	FALSE	FALSE	TRUE	1	TRUE	1	FALSE	0	FALSE	0	Don't Know	0	TRUE	1	TRUE	1	TRUE	1	TRUE	1	TRUE	1	TRUE	1	TRUE	1	TRUE	1	TRUE	1
Ikeja	17	>10	Doctor	nurse and doctor	Master's degree	1	1	Phc	1	1		1	1	TRUE	TRUE	FALSE	FALSE	FALSE	TRUE	FALSE	FALSE	TRUE	1	TRUE	1	TRUE	1	TRUE	1	TRUE	1	TRUE	1	TRUE	1	TRUE	1	TRUE	1	TRUE	1	TRUE	1	TRUE	1	TRUE	1	TRUE	1
Ikeja	20	>10	Nurse	nurse and doctor	Diploma	0	1	Phc	0	0		1	1	FALSE	FALSE	FALSE	FALSE	TRUE	TRUE	FALSE	FALSE	TRUE	1	TRUE	1	TRUE	1	FALSE	0	TRUE	1	TRUE	1	TRUE	1	TRUE	1	TRUE	1	TRUE	1	TRUE	1	TRUE	1	TRUE	1	TRUE	1
Ikeja	19	>10	Community Health officer	CHEW	Diploma	0	1	Phc	0	1		1	1	TRUE	TRUE	FALSE	FALSE	FALSE	TRUE	FALSE	FALSE	TRUE	1	TRUE	1	TRUE	1	TRUE	1	TRUE	1	TRUE	1	TRUE	1	TRUE	1	TRUE	1	TRUE	1	TRUE	1	TRUE	1	TRUE	1	TRUE	1
Ikeja	25	>10	Nurse	nurse and doctor	Diploma	1	1	Phc	1	1		1	1	TRUE	TRUE	TRUE	TRUE	TRUE	TRUE	TRUE	TRUE	TRUE	1	TRUE	1	FALSE	0	TRUE	1	TRUE	1	TRUE	1	TRUE	1	TRUE	1	TRUE	1	TRUE	1	TRUE	1	TRUE	1	TRUE	1	TRUE	1
Ikeja	5	≤10	Chew and labsci and volunteer	CHEW	Diploma	1	1	Phc	0	0		1	1	FALSE	FALSE	FALSE	FALSE	TRUE	TRUE	FALSE	FALSE	TRUE	1	TRUE	1	TRUE	1	TRUE	1	TRUE	1	TRUE	1	TRUE	1	TRUE	1	TRUE	1	FALSE	0	TRUE	1	TRUE	1	TRUE	1	TRUE	1
Ikeja	10	≤10	Chew and labsci and volunteer	CHEW	Diploma	0	1	Phc	0	1		1	1	TRUE	TRUE	FALSE	FALSE	FALSE	TRUE	FALSE	FALSE	TRUE	1	TRUE	1	TRUE	1	TRUE	1	TRUE	1	TRUE	1	TRUE	1	TRUE	1	TRUE	1	TRUE	1	TRUE	1	TRUE	1	TRUE	1	TRUE	1
Ikeja	3	≤10	Nurse	nurse and doctor	Bachelor degree	0	1	Phc	1	1		1	1	TRUE	TRUE	FALSE	FALSE	FALSE	TRUE	TRUE	TRUE	TRUE	1	TRUE	1	TRUE	1	TRUE	1	TRUE	1	TRUE	1	TRUE	1	TRUE	1	TRUE	1	TRUE	1	TRUE	1	TRUE	1	TRUE	1	TRUE	1
Ikeja	10	≤10	Nurse	nurse and doctor	Bachelor degree	0	0	Phc	0	0		1	1	TRUE	TRUE	FALSE	FALSE	FALSE	FALSE	FALSE	FALSE	TRUE	1	TRUE	1	TRUE	1	TRUE	1	TRUE	1	TRUE	1	TRUE	1	TRUE	1	TRUE	1	TRUE	1	TRUE	1	TRUE	1	TRUE	1	TRUE	1
Ikeja	12	>10	Nurse	nurse and doctor	Bachelor degree	0	0	Phc	0	0		1	1	FALSE	TRUE	FALSE	FALSE	TRUE	TRUE	TRUE	TRUE	TRUE	1	TRUE	1	TRUE	1	TRUE	1	TRUE	1	TRUE	1	TRUE	1	TRUE	1	TRUE	1	TRUE	1	TRUE	1	TRUE	1	TRUE	1	TRUE	1
Ikeja	5	≤10	Doctor	nurse and doctor	Master's degree	1	1	Phc	0	1		1	1	FALSE	FALSE	FALSE	FALSE	TRUE	TRUE	FALSE	FALSE	TRUE	1	TRUE	1	TRUE	1	TRUE	1	TRUE	1	TRUE	1	TRUE	1	TRUE	1	TRUE	1	TRUE	1	TRUE	1	TRUE	1	TRUE	1	TRUE	1
Ikeja	25	>10	Nurse	nurse and doctor	Bachelor degree	0	1	Phc	0	0		1	1	TRUE	TRUE	FALSE	FALSE	TRUE	TRUE	FALSE	FALSE	TRUE	1	TRUE	1	TRUE	1	TRUE	1	TRUE	1	TRUE	1	TRUE	1	TRUE	1	TRUE	1	TRUE	1	TRUE	1	TRUE	1	TRUE	1	TRUE	1
Ikeja	7	≤10	Nurse	nurse and doctor	Bachelor degree	0	1	Phc	1	1		1	1	TRUE	TRUE	FALSE	FALSE	FALSE	TRUE	TRUE	TRUE	TRUE	1	TRUE	1	TRUE	1	TRUE	1	TRUE	1	TRUE	1	TRUE	1	TRUE	1	TRUE	1	TRUE	1	TRUE	1	TRUE	1	TRUE	1	TRUE	1
Ikeja	6	≤10	Nurse	nurse and doctor	Bachelor degree	1	1	Phc	0	0		1	1	TRUE	TRUE	FALSE	FALSE	FALSE	FALSE	TRUE	TRUE	TRUE	1	TRUE	1	TRUE	1	FALSE	0	FALSE	0	TRUE	1	TRUE	1	TRUE	1	TRUE	1	TRUE	1	TRUE	1	TRUE	1	TRUE	1	TRUE	1
Ikeja	32	>10	Nurse	nurse and doctor	Bachelor degree	1	1	Phc	0	1		1	1	TRUE	TRUE	FALSE	FALSE	FALSE	TRUE	FALSE	FALSE	TRUE	1	TRUE	1	TRUE	1	TRUE	1	TRUE	1	TRUE	1	TRUE	1	TRUE	1	TRUE	1	TRUE	1	TRUE	1	TRUE	1	TRUE	1	TRUE	1
Ikeja	2	≤10	Nurse	nurse and doctor	Diploma	1	1	Phc	0	0		1	1	TRUE	TRUE	FALSE	FALSE	FALSE	FALSE	FALSE	TRUE	TRUE	1	TRUE	1	TRUE	1	FALSE	0	TRUE	1	TRUE	1	TRUE	1	TRUE	1	TRUE	1	TRUE	1	TRUE	1	TRUE	1	TRUE	1	TRUE	1
Ikeja	7	≤10	Nurse	nurse and doctor	Bachelor degree	1	1	Phc	0	0		1	1	TRUE	TRUE	TRUE	TRUE	TRUE	TRUE	FALSE	FALSE	TRUE	1	TRUE	1	TRUE	1	TRUE	1	TRUE	1	TRUE	1	TRUE	1	TRUE	1	TRUE	1	TRUE	1	TRUE	1	TRUE	1	TRUE	1	TRUE	1
Ikeja	3	≤10	Nurse	nurse and doctor	Diploma	1	1	Phc	1	1		1	1	TRUE	TRUE	FALSE	FALSE	FALSE	TRUE	TRUE	TRUE	TRUE	1	TRUE	1	TRUE	1	TRUE	1	TRUE	1	TRUE	1	TRUE	1	TRUE	1	TRUE	1	TRUE	1	TRUE	1	TRUE	1	TRUE	1	TRUE	1
Ikeja	8	≤10	Nurse	nurse and doctor	Bachelor degree	1	1	Phc	1	1		1	1	FALSE	FALSE	FALSE	FALSE	TRUE	TRUE	FALSE	FALSE	TRUE	1	TRUE	1	TRUE	1	TRUE	1	TRUE	1	TRUE	1	TRUE	1	TRUE	1	TRUE	1	TRUE	1	TRUE	1	TRUE	1	TRUE	1	TRUE	1
Ikeja	8	≤10	Doctor	nurse and doctor	Bachelor degree	0	0	Phc	0	0		1	1	TRUE	TRUE	FALSE	FALSE	FALSE	FALSE	FALSE	TRUE	TRUE	1	TRUE	1	TRUE	1	TRUE	1	TRUE	1	TRUE	1	TRUE	1	TRUE	1	TRUE	1	TRUE	1	TRUE	1	TRUE	1	TRUE	1	TRUE	1
Alimosho	5	≤10	Nurse	nurse and doctor	Bachelor degree	1	1	Phc	1	1		1	1	TRUE	TRUE	FALSE	FALSE	FALSE	FALSE	TRUE	TRUE	TRUE	1	TRUE	1	FALSE	0	TRUE	1	TRUE	1	TRUE	1	TRUE	1	TRUE	1	TRUE	1	TRUE	1	TRUE	1	TRUE	1	TRUE	1	TRUE	1
Alimosho	12	>10	Chew and labsci and volunteer	CHEW	Bachelor degree	0	1	Phc	1	1		1	1	TRUE	TRUE	TRUE	TRUE	TRUE	TRUE	TRUE	TRUE	TRUE	1	TRUE	1	TRUE	1	TRUE	1	TRUE	1	TRUE	1	TRUE	1	TRUE	1	TRUE	1	TRUE	1	TRUE	1	TRUE	1	TRUE	1	TRUE	1
Alimosho	2	≤10	Chew and labsci and volunteer	CHEW	Bachelor degree	0	0	Phc	0	1		1	1	TRUE	TRUE	TRUE	TRUE	FALSE	TRUE	TRUE	TRUE	TRUE	1	TRUE	1	TRUE	1	TRUE	1	TRUE	1	TRUE	1	TRUE	1	TRUE	1	TRUE	1	TRUE	1	TRUE	1	TRUE	1	TRUE	1	TRUE	1
Alimosho	4	≤10	Nurse	nurse and doctor	Bachelor degree	1	1	Phc	0	1		1	1	TRUE	TRUE	TRUE	TRUE	TRUE	TRUE	TRUE	TRUE	TRUE	1	TRUE	1	Don't know	0	TRUE	1	TRUE	1	TRUE	1	TRUE	1	TRUE	1	TRUE	1	TRUE	1	TRUE	1	TRUE	1	TRUE	1	TRUE	1
Alimosho	5	≤10	Chew and labsci and volunteer	CHEW	Diploma	1	1	Phc	1	1		1	1	FALSE	FALSE	FALSE	FALSE	TRUE	TRUE	TRUE	TRUE	TRUE	1	TRUE	1	TRUE	1	FALSE	0	TRUE	1	TRUE	1	TRUE	1	TRUE	1	TRUE	1	TRUE	1	TRUE	1	TRUE	1	TRUE	1	TRUE	1
Alimosho	5	≤10	Doctor	nurse and doctor	Diploma	1	1	Phc	1	1		0	1	TRUE	TRUE	FALSE	FALSE	FALSE	FALSE	TRUE	TRUE	TRUE	1	TRUE	1	TRUE	1	TRUE	1	TRUE	1	TRUE	1	TRUE	1	TRUE	1	TRUE	1	TRUE	1	TRUE	1	TRUE	1	TRUE	1	TRUE	1
Alimosho	12	>10	Community Health officer	CHEW	Master's degree	1	1	Phc	1	1		1	1	TRUE	TRUE	TRUE	TRUE	TRUE	TRUE	FALSE	TRUE	TRUE	1	TRUE	1	TRUE	1	TRUE	1	TRUE	1	TRUE	1	TRUE	1	TRUE	1	TRUE	1	TRUE	1	TRUE	1	TRUE	1	TRUE	1	TRUE	1
Alimosho	1	≤10	Community Health officer	CHEW	Diploma	0	1	Phc	0	1		1	1	TRUE	TRUE	TRUE	TRUE	FALSE	TRUE	FALSE	FALSE	TRUE	1	TRUE	1	TRUE	1	TRUE	1	TRUE	1	TRUE	1	TRUE	1	TRUE	1	TRUE	1	TRUE	1	TRUE	1	TRUE	1	TRUE	1	TRUE	1
Alimosho	1	≤10	Nurse	nurse and doctor	Diploma	1	1	Phc	1	1		1	1	TRUE	TRUE	FALSE	FALSE	FALSE	FALSE	TRUE	TRUE	TRUE	1	TRUE	1	TRUE	1	TRUE	1	TRUE	1	TRUE	1	TRUE	1	TRUE	1	TRUE	1	TRUE	1	FALSE	0	TRUE	1	FALSE	0	TRUE	1
Alimosho	33	>10	Nurse	nurse and doctor	Bachelor degree	0	1	Phc	0	1		0	1	TRUE	TRUE	TRUE	TRUE	TRUE	TRUE	FALSE	FALSE	TRUE	1	TRUE	1	FALSE	0	FALSE	0	TRUE	1	TRUE	1	TRUE	1	TRUE	1	TRUE	1	TRUE	1	TRUE	1	TRUE	1	TRUE	1	TRUE	1
Alimosho	33	>10	Nurse	nurse and doctor	Diploma	1	1	Phc	1	1		1	1	TRUE	TRUE	TRUE	TRUE	TRUE	TRUE	TRUE	TRUE	TRUE	1	TRUE	1	TRUE	1	TRUE	1	TRUE	1	TRUE	1	TRUE	1	TRUE	1	TRUE	1	TRUE	1	TRUE	1	TRUE	1	TRUE	1	TRUE	1
Alimosho	28	>10	Nurse	nurse and doctor	Bachelor degree	1	1	Health post	1	1		1	1	TRUE	TRUE	FALSE	FALSE	FALSE	TRUE	FALSE	FALSE	TRUE	1	TRUE	1	TRUE	1	TRUE	1	TRUE	1	TRUE	1	TRUE	1	TRUE	1	TRUE	1	TRUE	1	TRUE	1	TRUE	1	TRUE	1	TRUE	1
Alimosho	6	≤10	Chew and labsci and volunteer	CHEW	Bachelor degree	0	1	Phc	0	0		1	1	TRUE	TRUE	FALSE	FALSE	TRUE	TRUE	FALSE	FALSE	TRUE	1	TRUE	1	TRUE	1	TRUE	1	TRUE	1	TRUE	1	TRUE	1	TRUE	1	TRUE	1	TRUE	1	TRUE	1	TRUE	1	TRUE	1	TRUE	1
Alimosho	3	≤10	Community Health officer	CHEW	Bachelor degree	0	1	Phc	1	1		1	1	TRUE	TRUE	FALSE	FALSE	FALSE	FALSE	TRUE	TRUE	TRUE	1	TRUE	1	TRUE	1	TRUE	1	TRUE	1	TRUE	1	TRUE	1	TRUE	1	TRUE	1	TRUE	1	TRUE	1	TRUE	1	TRUE	1	TRUE	1
Alimosho	3	≤10	Chew and labsci and volunteer	CHEW	Diploma	1	1	Phc	1	1		1	1	TRUE	TRUE	FALSE	FALSE	TRUE	TRUE	FALSE	FALSE	TRUE	1	TRUE	1	TRUE	1	TRUE	1	TRUE	1	TRUE	1	TRUE	1	TRUE	1	TRUE	1	TRUE	1	TRUE	1	TRUE	1	TRUE	1	TRUE	1
Alimosho	10	≤10	Community Health officer	CHEW	Diploma	1	1	Health post	0	1		0	1	FALSE	FALSE	FALSE	FALSE	FALSE	TRUE	TRUE	TRUE	TRUE	1	TRUE	1	TRUE	1	TRUE	1	TRUE	1	TRUE	1	TRUE	1	TRUE	1	TRUE	1	TRUE	1	TRUE	1	TRUE	1	TRUE	1	TRUE	1
Alimosho	27	>10	Nurse	nurse and doctor	Bachelor degree	1	1	Phc	0	1		1	1	FALSE	FALSE	FALSE	FALSE	FALSE	TRUE	FALSE	FALSE	TRUE	1	TRUE	1	Don't know	0	FALSE	0	TRUE	1	TRUE	1	TRUE	1	TRUE	1	TRUE	1	TRUE	1	TRUE	1	TRUE	1	TRUE	1	TRUE	1
Alimosho	14	>10	Nurse	nurse and doctor	Bachelor degree	1	1	Phc	0	1		1	1	TRUE	TRUE	TRUE	TRUE	TRUE	TRUE	TRUE	TRUE	TRUE	1	TRUE	1	TRUE	1	FALSE	0	TRUE	1	TRUE	1	TRUE	1	TRUE	1	TRUE	1	TRUE	1	TRUE	1	TRUE	1	TRUE	1	TRUE	1
Alimosho	11	>10	Community Health officer	CHEW	Bachelor degree	0	1	Phc	1	1		1	1	TRUE	TRUE	TRUE	TRUE	TRUE	TRUE	TRUE	TRUE	TRUE	1	TRUE	1	TRUE	1	TRUE	1	TRUE	1	TRUE	1	TRUE	1	TRUE	1	TRUE	1	TRUE	1	TRUE	1	TRUE	1	TRUE	1	TRUE	1
Alimosho	33	>10	Nurse	nurse and doctor	Bachelor degree	1	1	Phc	1	1		1	1	TRUE	TRUE	TRUE	TRUE	TRUE	TRUE	FALSE	FALSE	TRUE	1	TRUE	1	TRUE	1	TRUE	1	TRUE	1	TRUE	1	TRUE	1	TRUE	1	TRUE	1	TRUE	1	TRUE	1	TRUE	1	TRUE	1	TRUE	1
Alimosho	30	>10	Nurse	nurse and doctor	Bachelor degree	0	1	Phc	0	0		1	1	TRUE	TRUE	FALSE	FALSE	TRUE	FALSE	FALSE	FALSE	TRUE	1	TRUE	1	Don't know	0	FALSE	0	Don't Know	0	TRUE	1	TRUE	1	TRUE	1	TRUE	1	TRUE	1	TRUE	1	TRUE	1	TRUE	1	TRUE	1
Alimosho	6	≤10	Nurse	nurse and doctor	Bachelor degree	1	1	Phc	0	0		1	1	TRUE	TRUE	FALSE	FALSE	TRUE	TRUE	TRUE	TRUE	TRUE	1	TRUE	1	TRUE	1	TRUE	1	TRUE	1	TRUE	1	TRUE	1	TRUE	1	TRUE	1	TRUE	1	TRUE	1	TRUE	1	TRUE	1	TRUE	1
Alimosho	30	>10	Doctor	nurse and doctor	Bachelor degree	1	1	Phc	1	1		1	1	TRUE	TRUE	FALSE	FALSE	FALSE	FALSE	TRUE	TRUE	TRUE	1	FALSE	0	TRUE	1	TRUE	1	Don't Know	0	TRUE	1	TRUE	1	TRUE	1	TRUE	1	TRUE	1	TRUE	1	TRUE	1	TRUE	1	TRUE	1
Alimosho	6	≤10	Chew and labsci and volunteer	CHEW	Bachelor degree	1	1	Phc	1	1		1	1	TRUE	TRUE	TRUE	TRUE	TRUE	TRUE	TRUE	TRUE	TRUE	1	TRUE	1	TRUE	1	TRUE	1	TRUE	1	TRUE	1	TRUE	1	TRUE	1	TRUE	1	TRUE	1	TRUE	1	TRUE	1	TRUE	1	TRUE	1
[truncated: 205 more columns]

## Sheet: MOTHERS_PRE_AND_POST
PhcLocation	LGA	levelofeducation	Column1	Religion	Ethnicity	EthnicOthers	MonthlyIncome	Incomegroup	EmploymentStatus	JobType	Pre_HaveyouheardofCovid19	Post_HaveyouheardofCovid20	media	Post_media	religiouscenter	Post_religious center	Pre_officialwebsite	Post_website	Others	OtherslearntaboutCovid	PHC	Knowledge'Covid19isreal	pre1	POST_Covid19isreal	Post1	Itishighlyinfectiousandspreadquickly	pre2	POST_Itishighlyinfectiousandspreadquickly	post2	Asymptomaticpatientcantransmitthevirustoothers	pre3	POST_Asymptomaticpatientcantransmitthevirustoothers	post3	SymptomSorethroat	pre4	POST_SymptomSorethroat	post4	SymptomsCough	pre5	POST_SymptomsCough	post5	Symptombleedingnose	pre6	POST_Symptombleedingnose	post6	Symptomlossoftaste	pre7	POST_Symptomlossoftaste	post7
Oregun	IKEJA	Secondary	<sec	Muslim	Yoruba		20000	?50k	Unemployed	House wife	1	1	TRUE	TRUE	FALSE	TRUE	FALSE	FALSE	FALSE		TRUE	DON'T KNOW	0	TRUE	1	Don't know	0	TRUE	1	Don't know	0	TRUE	1	Don't know	0	TRUE	1	Don't Know	0	TRUE	1	Don't know	0	FALSE	1	Don't know	0	TRUE	1
Oregun	IKEJA	Secondary	<sec	Muslim	Yoruba		20000	?50k	Employed	Fashion designer	1	1	TRUE	TRUE	FALSE	TRUE	FALSE	FALSE	FALSE		TRUE	DON'T KNOW	0	TRUE	1	Don't know	0	TRUE	1	Don't know	0	TRUE	1	TRUE	1	TRUE	1	TRUE	1	TRUE	1	TRUE	0	FALSE	1	TRUE	1	TRUE	1
Oregun	IKEJA	Tertiary	Tertiary	Christian	Igbo		500000	>50k	Employed	Bussiness woman	1	1	TRUE	TRUE	FALSE	TRUE	FALSE	TRUE	TRUE	Hospital	TRUE	DON'T KNOW	0	TRUE	1	TRUE	1	TRUE	1	TRUE	1	TRUE	1	TRUE	1	TRUE	1	TRUE	1	TRUE	1	Don't know	0	FALSE	1	Don't know	0	TRUE	1
Oregun	IKEJA	Secondary	<sec	Muslim	Yoruba		40000	?50k	Employed	LAWMA worker	1	1	TRUE	TRUE	FALSE	TRUE	FALSE	FALSE	FALSE		TRUE	DON'T KNOW	0	TRUE	1	Don't know	0	TRUE	1	Don't know	0	TRUE	1	Don't know	0	TRUE	1	Don't Know	0	TRUE	1	Don't know	0	FALSE	1	Don't know	0	TRUE	1
Ogba	IKEJA	Secondary	<sec	Christian	Igbo		15000	?50k	Employed	sales girl	1	1	TRUE	TRUE	FALSE	TRUE	FALSE	FALSE	FALSE		TRUE	TRUE	1	TRUE	1	TRUE	1	TRUE	1	TRUE	1	TRUE	1	TRUE	1	TRUE	1	TRUE	1	TRUE	1	TRUE	0	FALSE	1	Don't know	0	TRUE	1
Ojodu	IKEJA	Secondary	<sec	Muslim	Yoruba		20000	?50k	Employed	Fashion designer	1	1	TRUE	TRUE	TRUE	TRUE	TRUE	FALSE	FALSE		TRUE	TRUE	1	TRUE	1	TRUE	1	TRUE	1	TRUE	1	TRUE	1	TRUE	1	TRUE	1	Don't Know	0	TRUE	1	TRUE	0	Don't know	0	Don't know	0	don't know	0
Ipaja	ALIMOSHO	Secondary	<sec	Christian	Yoruba		80000	>50k	Employed	Fashion designer	1	1	FALSE	TRUE	FALSE	TRUE	TRUE	TRUE	TRUE	People	TRUE	TRUE	1	TRUE	1	TRUE	1	TRUE	1	Don't know	0	TRUE	1	TRUE	1	TRUE	1	TRUE	1	TRUE	1	TRUE	0	Don't know	0	TRUE	1	TRUE	1
Ojodu	IKEJA	Secondary	<sec	Christian	Yoruba		30000	?50k	Employed	Hair dresser	1	1	TRUE	TRUE	FALSE	TRUE	FALSE		FALSE		TRUE	TRUE	1	TRUE	1	TRUE	1	TRUE	1	TRUE	1	TRUE	1	TRUE	1	TRUE	1	TRUE	1	TRUE	1	Don't know	0	FALSE	1	TRUE	1	TRUE	1
IPAJA	ALIMOSHO	Tertiary	Tertiary	Christian	Others	Akwa-Ibom	10000	?50k	Employed	Bussiness woman	0	1	TRUE	TRUE	FALSE	TRUE	FALSE	TRUE	FALSE		TRUE	TRUE	1	TRUE	1	TRUE	1	TRUE	1	TRUE	1	Don't know	0	Don't know	0	TRUE	1	Don't Know	0	TRUE	1	Don't know	0	TRUE	0	Don't know	0	FALSE	0
Ojodu	IKEJA	Secondary	<sec	Christian	Igbo		50000	?50k	Employed	Hair dresser	1	1	TRUE	TRUE	TRUE	TRUE	FALSE	FALSE	TRUE	clinic	TRUE	TRUE	1	TRUE	1	TRUE	1	TRUE	1	TRUE	1	TRUE	1	TRUE	1	TRUE	1	TRUE	1	TRUE	1	TRUE	0	FALSE	1	Don't know	0	TRUE	1
Ojodu	IKEJA	Secondary	<sec	Christian	Others	Akwa-Ibom	20000	?50k	Employed	office assistant	1	1	FALSE	TRUE	TRUE	TRUE	FALSE	TRUE	FALSE		TRUE	DON'T KNOW	0	don’t know	0	Don't know	0	TRUE	1	Don't know	0	TRUE	1	TRUE	1	TRUE	1	TRUE	1	TRUE	1	Don't know	0	FALSE	1	TRUE	1	TRUE	1
ojodu	IKEJA	Tertiary	Tertiary	Christian	Others	Edo	0	?50k	Employed	Catering	1	1	TRUE	TRUE	TRUE	TRUE	FALSE	TRUE	TRUE	Hospital	TRUE	TRUE	1	TRUE	1	TRUE	1	TRUE	1	TRUE	1	TRUE	1	TRUE	1	TRUE	1	TRUE	1	TRUE	1	TRUE	0	FALSE	1	TRUE	1	TRUE	1
ojodu	IKEJA	Secondary	<sec	Christian	Igbo		20000	?50k	Employed	Teaching	1	1	TRUE	TRUE	TRUE	TRUE	FALSE		TRUE	Health center	TRUE	TRUE	1	TRUE	1	TRUE	1	TRUE	1	TRUE	1	TRUE	1	TRUE	1	TRUE	1	TRUE	1	TRUE	1	Don't know	0	FALSE	1	TRUE	1	TRUE	1
ojodu	IKEJA	Secondary	<sec	Muslim	Yoruba		20000	?50k	Employed	Fashion designer	1	1	TRUE	TRUE	TRUE	TRUE	FALSE	FALSE	TRUE	Health center	TRUE	DON'T KNOW	0	don’t know	0	Don't know	0	TRUE	1	Don't know	0	FALSE	0	Don't know	0	TRUE	1	TRUE	1	TRUE	1	Don't know	0	FALSE	1	TRUE	1	TRUE	1
ojodu	IKEJA	Primary	<sec	Christian	Igbo		120000	>50k	Employed	Trader	1	1	TRUE	TRUE	TRUE	TRUE	TRUE	TRUE	FALSE		TRUE	DON'T KNOW	0	don’t know	0	Don't know	0	TRUE	1	Don't know	0	TRUE	1	Don't know	0	TRUE	1	Don't Know	0	TRUE	1	Don't know	0	FALSE	1	Don't know	0	TRUE	1
ojodu	IKEJA	Secondary	<sec	Christian	Igbo		15000	?50k	Employed	Bussiness woman	1	1	TRUE	TRUE	TRUE	TRUE	TRUE		FALSE		TRUE	TRUE	1	TRUE	1	TRUE	1	TRUE	1	TRUE	1	TRUE	1	TRUE	1	TRUE	1	TRUE	1	TRUE	1	Don't know	0	TRUE	0	TRUE	1	TRUE	1
Ipaja	ALIMOSHO	Tertiary	Tertiary	Christian	Yoruba		0	?50k	Unemployed	House wife	1	1	TRUE	TRUE	FALSE	TRUE	FALSE	TRUE	FALSE		TRUE	TRUE	1	TRUE	1	TRUE	1	TRUE	1	Don't know	0	FALSE	0	TRUE	1	TRUE	1	TRUE	1	TRUE	1	TRUE	0	FALSE	1	TRUE	1	TRUE	1
Ipaja	ALIMOSHO	Secondary	<sec	Christian	Igbo		10000	?50k	Employed	Trader	1	1	TRUE	TRUE	FALSE	TRUE	FALSE	TRUE	FALSE		TRUE	TRUE	1	TRUE	1	TRUE	1	TRUE	1	TRUE	1	TRUE	1	TRUE	1	TRUE	1	TRUE	1	TRUE	1	TRUE	0	TRUE	0	TRUE	1	TRUE	1
Ipaja	ALIMOSHO	Secondary	<sec	Christian	Igbo		50000	?50k	Employed	Legal Practioner	1	1	TRUE	TRUE	FALSE	TRUE	FALSE	TRUE	FALSE		TRUE	TRUE	1	TRUE	1	TRUE	1	TRUE	1	TRUE	1	TRUE	1	TRUE	1	TRUE	1	TRUE	1	TRUE	1	TRUE	0	Don't know	0	TRUE	1	TRUE	1
Ipaja	ALIMOSHO	Tertiary	Tertiary	Muslim	Yoruba		5000	?50k	Employed	Pharmacist	1	1	TRUE	TRUE	FALSE	TRUE	FALSE	TRUE	TRUE	People	TRUE	TRUE	1	TRUE	1	TRUE	1	TRUE	1	Don't know	0	TRUE	1	TRUE	1	TRUE	1	TRUE	1	TRUE	1	TRUE	0	TRUE	0	Don't know	0	TRUE	1
Aregbesola	ALIMOSHO	Secondary	<sec	Christian	Others	cross river	0	?50k	Unemployed	House wife	1	1	TRUE	TRUE	FALSE	TRUE	FALSE	FALSE	FALSE		TRUE	FALSE	0	TRUE	1	FALSE	0	TRUE	1	FALSE	0	Don't know	0	TRUE	1	TRUE	1	TRUE	1	TRUE	1	Don't know	0	TRUE	0	Don't know	0	TRUE	1
Aregbesola	ALIMOSHO	Secondary	<sec	Christian	Yoruba		35000	?50k	Employed	Trader	1	1	TRUE	TRUE	TRUE	TRUE	FALSE	FALSE	FALSE		TRUE	TRUE	1	TRUE	1	TRUE	1	TRUE	1	TRUE	1	TRUE	1	TRUE	1	TRUE	1	TRUE	1	TRUE	1	TRUE	0	TRUE	0	Don't know	0	TRUE	1
Aregbesola	ALIMOSHO	Tertiary	Tertiary	Christian	Igbo		0	?50k	Unemployed	House wife	1	1	TRUE	TRUE	FALSE	TRUE	FALSE	FALSE	TRUE	people	TRUE	DON'T KNOW	0	TRUE	1	TRUE	1	Don't know	0	TRUE	1	TRUE	1	TRUE	1	FALSE	0	TRUE	1	TRUE	1	TRUE	0	TRUE	0	Don't know	0	don't know	0
Aregbesola	ALIMOSHO	Tertiary	Tertiary	Muslim	Yoruba		50000	?50k	Employed	Fashion designer	1	1	TRUE	TRUE	FALSE	TRUE	FALSE	TRUE	FALSE		TRUE	TRUE	1	TRUE	1	TRUE	1	TRUE	1	TRUE	1	TRUE	1	TRUE	1	TRUE	1	TRUE	1	TRUE	1	Don't know	0	Don't know	0	Don't know	0	FALSE	0
Aregbesola	ALIMOSHO	Tertiary	Tertiary	Muslim	Yoruba		40000	?50k	Employed	Trader	1	1	TRUE	TRUE	FALSE	TRUE	FALSE	TRUE	FALSE		TRUE	TRUE	1	TRUE	1	TRUE	1	TRUE	1	FALSE	0	TRUE	1	TRUE	1	FALSE	0	TRUE	1	TRUE	1	TRUE	0	FALSE	1	Don't know	0	FALSE	0
Aregbesola	ALIMOSHO	Tertiary	Tertiary	Christian	Yoruba		0	?50k	Unemployed	House wife	1	1	TRUE	TRUE	FALSE	TRUE	FALSE	FALSE	FALSE		TRUE	TRUE	1	TRUE	1	TRUE	1	TRUE	1	TRUE	1	TRUE	1	TRUE	1	TRUE	1	TRUE	1	TRUE	1	Don't know	0	Don't know	0	Don't know	0	TRUE	1
Aregbesola	ALIMOSHO	Tertiary	Tertiary	Christian	Others	Kogi	100000	>50k	Employed	CHEW	1	1	TRUE	TRUE	FALSE	TRUE	TRUE	TRUE	TRUE	Hospital	TRUE	TRUE	1	TRUE	1	TRUE	1	TRUE	1	TRUE	1	TRUE	1	TRUE	1	TRUE	1	TRUE	1	TRUE	1	FALSE	1	TRUE	0	TRUE	1	TRUE	1
ojodu	IKEJA	Tertiary	Tertiary	Muslim	Yoruba		30000	?50k	Employed	Fashion designer	1	1	TRUE	TRUE	FALSE	TRUE	FALSE	FALSE	FALSE		TRUE	TRUE	1	TRUE	1	TRUE	1	TRUE	1	TRUE	1	TRUE	1	TRUE	1	TRUE	1	TRUE	1	TRUE	1	Don't know	0	TRUE	0	TRUE	1	TRUE	1
ojodu	IKEJA	Secondary	<sec	Christian	Igbo		20000	?50k	Unemployed	House wife	1	1	TRUE	TRUE	FALSE	TRUE	FALSE		FALSE		TRUE	TRUE	1	TRUE	1	TRUE	1	TRUE	1	TRUE	1	TRUE	1	TRUE	1	TRUE	1	TRUE	1	TRUE	1	TRUE	0	FALSE	1	TRUE	1	TRUE	1
ojodu	IKEJA	Secondary	<sec	Muslim	Yoruba		10000	?50k	Employed	Hair dresser	1	1	FALSE	TRUE	FALSE	TRUE	FALSE	TRUE	TRUE	people	TRUE	TRUE	1	TRUE	1	TRUE	1	TRUE	1	TRUE	1	TRUE	1	TRUE	1	TRUE	1	TRUE	1	TRUE	1	TRUE	0	FALSE	1	TRUE	1	TRUE	1
ojodu	IKEJA	Tertiary	Tertiary	Christian	Yoruba		22000	?50k	Unemployed	House wife	1	1	TRUE	TRUE	FALSE	TRUE	FALSE	TRUE	FALSE		TRUE	TRUE	1	TRUE	1	TRUE	1	TRUE	1	TRUE	1	TRUE	1	TRUE	1	TRUE	1	TRUE	1	TRUE	1	TRUE	0	FALSE	1	TRUE	1	TRUE	1
ojodu	IKEJA	Secondary	<sec	Christian	Others	Delta	20000	?50k	Employed		1	1	TRUE	TRUE	TRUE	TRUE	TRUE	TRUE	FALSE		TRUE	TRUE	1	TRUE	1	TRUE	1	TRUE	1	TRUE	1	TRUE	1	TRUE	1	TRUE	1	TRUE	1	TRUE	1	TRUE	0	FALSE	1	TRUE	1	TRUE	1
ojodu	IKEJA	Tertiary	Tertiary	Muslim	Yoruba		20000	?50k	Employed	Teaching	1	1	TRUE	TRUE	FALSE	TRUE	FALSE	TRUE	FALSE		TRUE	TRUE	1	TRUE	1	TRUE	1	TRUE	1	TRUE	1	TRUE	1	TRUE	1	TRUE	1	TRUE	1	TRUE	1	TRUE	0	TRUE	0	TRUE	1	TRUE	1
ojodu	IKEJA	Secondary	<sec	Christian	Igbo		20000	?50k	Employed	Hair dresser	1	1	TRUE	TRUE	TRUE	TRUE	FALSE	FALSE	TRUE	Hospital	TRUE	TRUE	1	TRUE	1	TRUE	1	TRUE	1	TRUE	1	TRUE	1	TRUE	1	TRUE	1	TRUE	1	TRUE	1	Don't know	0	TRUE	0	TRUE	1	TRUE	1
ojodu	IKEJA	Secondary	<sec	Muslim	Yoruba		15000	?50k	Employed	Fashion designer	1	1	TRUE	TRUE	FALSE	TRUE	FALSE	TRUE	TRUE	people	TRUE	DON'T KNOW	0	TRUE	1	Don't know	0	TRUE	1	Don't know	0	Don't know	0	Don't know	0	Don't know	0	Don't Know	0	TRUE	1	Don't know	0	TRUE	0	Don't know	0	FALSE	0
ojodu	IKEJA	Tertiary	Tertiary	Christian	Yoruba		0	?50k	Unemployed	House wife	1	1	TRUE	TRUE	TRUE	TRUE	TRUE	FALSE	FALSE		TRUE	TRUE	1	TRUE	1	TRUE	1	TRUE	1	TRUE	1	TRUE	1	TRUE	1	TRUE	1	TRUE	1	TRUE	1	Don't know	0	TRUE	0	TRUE	1	TRUE	1
Ojodu	IKEJA	Tertiary	Tertiary	Muslim	Yoruba		20000	?50k	Employed	Teaching	1	1	TRUE	TRUE	TRUE	TRUE	FALSE		FALSE		TRUE	TRUE	1	TRUE	1	TRUE	1	TRUE	1	Don't know	0	TRUE	1	TRUE	1	TRUE	1	TRUE	1	TRUE	1	FALSE	1	FALSE	1	TRUE	1	TRUE	1
ojodu	IKEJA	Secondary	<sec	Christian	Igbo		50000	?50k	Employed	Trader	1	1	TRUE	TRUE	TRUE	TRUE	FALSE		TRUE	Hospital	TRUE	TRUE	1	TRUE	1	TRUE	1	TRUE	1	TRUE	1	TRUE	1	Don't know	0	TRUE	1	TRUE	1	TRUE	1	TRUE	0	FALSE	1	TRUE	1	TRUE	1
ojodu	IKEJA	Tertiary	Tertiary	Christian	Yoruba		30000	?50k	Employed	Fashion designer	1	1	TRUE	TRUE	TRUE	TRUE	TRUE	TRUE	TRUE		TRUE	TRUE	1	TRUE	1	TRUE	1	TRUE	1	TRUE	1	TRUE	1	TRUE	1	TRUE	1	TRUE	1	TRUE	1	TRUE	0	FALSE	1	TRUE	1	TRUE	1
ojodu	IKEJA	Secondary	<sec	Muslim	Yoruba		30000	?50k	Employed	Fashion designer	1	1	TRUE	TRUE	TRUE	TRUE	FALSE	FALSE	FALSE		TRUE	TRUE	1	TRUE	1	TRUE	1	TRUE	1	TRUE	1	TRUE	1	FALSE	0	TRUE	1	TRUE	1	TRUE	1	FALSE	1	Don't know	0	Don't know	0	TRUE	1
ojodu	IKEJA	Tertiary	Tertiary	Christian	Yoruba		120000	>50k	Employed	insurance agent	1	1	TRUE	TRUE	TRUE	TRUE	TRUE	TRUE	TRUE	Hospital	TRUE	TRUE	1	TRUE	1	TRUE	1	TRUE	1	TRUE	1	TRUE	1	TRUE	1	TRUE	1	TRUE	1	TRUE	1	TRUE	0	False	1	TRUE	1	TRUE	1
Aregbesola	ALIMOSHO	Secondary	<sec	Muslim	Others	Kogi	10000	?50k	Employed	Trader	1	1	TRUE	TRUE	FALSE	TRUE	FALSE	TRUE	TRUE	Hospital	TRUE	TRUE	1	TRUE	1	TRUE	1	TRUE	1	TRUE	1	TRUE	1	TRUE	1	TRUE	1	TRUE	1	TRUE	1	TRUE	0	Don't know	0	TRUE	1	TRUE	1
Aregbesola	ALIMOSHO	Tertiary	Tertiary	Christian	Others	Delta	40000	?50k	Employed	Catering	1	1	TRUE	TRUE	FALSE	TRUE	FALSE	FALSE	FALSE		TRUE	DON'T KNOW	0	don’t know	0	Don't know	0	Don't know	0	Don't know	0	TRUE	1	TRUE	1	TRUE	1	TRUE	1	TRUE	1	Don't know	0	TRUE	0	Don't know	0	TRUE	1
	ALIMOSHO	Secondary	<sec	Christian	Igbo		20000	?50k	Employed	Fashion designer	1	1	TRUE	TRUE	FALSE	TRUE	FALSE	TRUE	TRUE	friends	TRUE	TRUE	1	TRUE	1	TRUE	1	TRUE	1	Don't know	0	TRUE	1	TRUE	1	TRUE	1	TRUE	1	TRUE	1	TRUE	0	TRUE	0	TRUE	1	Don't know	0
	ALIMOSHO	Tertiary	Tertiary	Christian	Yoruba		20000	?50k	Employed	Trader	1	1	TRUE	TRUE	TRUE	TRUE	FALSE	TRUE	FALSE		TRUE	DON'T KNOW	0	TRUE	1	TRUE	1	TRUE	1	Don't know	0	TRUE	1	TRUE	1	TRUE	1	TRUE	1	TRUE	1	TRUE	0	TRUE	0	TRUE	1	Don't know	0
	ALIMOSHO	Secondary	<sec	Christian	Others	Akwa-Ibom	30000	?50k	Employed	Nursing	1	1	TRUE	TRUE	FALSE	TRUE	FALSE	TRUE	FALSE		TRUE	TRUE	1	TRUE	1	TRUE	1	TRUE	1	TRUE	1	TRUE	1	TRUE	1	TRUE	1	TRUE	1	TRUE	1	TRUE	0	TRUE	0	TRUE	1	TRUE	1
	ALIMOSHO	Tertiary	Tertiary	Christian	Yoruba		150000	>50k	Employed	Trader	1	1	TRUE	TRUE	FALSE	TRUE	FALSE	FALSE	FALSE		TRUE	TRUE	1	TRUE	1	TRUE	1	TRUE	1	TRUE	1	TRUE	1	TRUE	1	TRUE	1	TRUE	1	TRUE	1	TRUE	0	TRUE	0	TRUE	1	TRUE	1
Ojodu	IKEJA	Secondary	<sec	Christian	Others	Kogi	20000	?50k	Employed	Hair dresser	1	1	TRUE	TRUE	FALSE	TRUE	FALSE	FALSE	FALSE		TRUE	TRUE	1	TRUE	1	TRUE	1	TRUE	1	TRUE	1	TRUE	1	TRUE	1	TRUE	1	TRUE	1	TRUE	1	TRUE	0	Don't know	0	TRUE	1	TRUE	1
	ALIMOSHO	Secondary	<sec	Muslim	Yoruba		50000	?50k	Employed	Fashion designer	1	1	FALSE	TRUE	FALSE	TRUE	FALSE		TRUE	people	TRUE	TRUE	1	TRUE	1	TRUE	1	TRUE	1	TRUE	1	TRUE	1	TRUE	1	TRUE	1	TRUE	1	TRUE	1	Don't know	0	TRUE	0	TRUE	1	TRUE	1
	ALIMOSHO	Secondary	<sec	Christian	Yoruba		70000	>50k	Employed	Nursing	1	1	TRUE	TRUE	FALSE	TRUE	FALSE	TRUE	FALSE		TRUE	TRUE	1	TRUE	1	TRUE	1	TRUE	1	TRUE	1	Don't know	0	TRUE	1	TRUE	1	TRUE	1	TRUE	1	TRUE	0	Don't know	0	TRUE	1	TRUE	1
	ALIMOSHO	Tertiary	Tertiary	Muslim	Yoruba		50000	?50k	Employed	Lecturer	1	1	TRUE	TRUE	FALSE	FALSE	FALSE		FALSE		TRUE	DON'T KNOW	0	TRUE	1	Don't know	0	TRUE	1	Don't know	0	Don't know	0	TRUE	1	TRUE	1	TRUE	1	TRUE	1	Don't know	0	TRUE	0	Don't know	0	don't know	0
	ALIMOSHO	Secondary	<sec	Muslim	Yoruba		90000	>50k	Employed	Hair dresser	1	1	TRUE	TRUE	FALSE	TRUE	FALSE	FALSE	FALSE		TRUE	FALSE	0	don’t know	0	FALSE	0	TRUE	1	FALSE	0	TRUE	1	Don't know	0	Don't know	0	Don't Know	0	TRUE	1	Don't know	0	TRUE	0	Don't know	0	Don't know	0
	ALIMOSHO	Tertiary	Tertiary	Christian	Yoruba		80000	>50k	Employed	Civil servant	1	1	TRUE	TRUE	FALSE	TRUE	FALSE	FALSE	FALSE		TRUE	DON'T KNOW	0	TRUE	1	Don't know	0	TRUE	1	Don't know	0	TRUE	1	TRUE	1	TRUE	1	TRUE	1	TRUE	1	TRUE	0	TRUE	0	TRUE	1	TRUE	1
	ALIMOSHO	Secondary	<sec	Christian	Yoruba		20000	?50k	Employed	Fashion designer	1	1	TRUE	TRUE	TRUE	TRUE	TRUE	TRUE	FALSE		TRUE	TRUE	1	TRUE	1	TRUE	1	TRUE	1	TRUE	1	TRUE	1	Don't know	0	TRUE	1	Don't Know	0	TRUE	1	Don't know	0	TRUE	0	Don't know	0	TRUE	1
	ALIMOSHO	Secondary	<sec	Christian	Yoruba		10000	?50k	Employed	Fashion designer	1	1	TRUE	TRUE	TRUE	TRUE	FALSE	TRUE	FALSE		TRUE	TRUE	1	TRUE	1	TRUE	1	TRUE	1	TRUE	1	TRUE	1	TRUE	1	TRUE	1	TRUE	1	TRUE	1	TRUE	0	Don't know	0	TRUE	1	TRUE	1
	ALIMOSHO	Secondary	<sec	Christian	Yoruba		30000	?50k	Employed	Hair dresser	1	1	TRUE	TRUE	TRUE	TRUE	FALSE	TRUE	FALSE		TRUE	TRUE	1	TRUE	1	TRUE	1	TRUE	1	Don't know	0	Don't know	0	Don't know	0	TRUE	1	TRUE	1	TRUE	1	Don't know	0	FALSE	1	TRUE	1	FALSE	0
	ALIMOSHO	Tertiary	Tertiary	Christian	Igbo		150000	>50k	Employed	Trader	1	1	TRUE	TRUE	TRUE	TRUE	FALSE	TRUE	TRUE	Hospital	TRUE	TRUE	1	TRUE	1	TRUE	1	TRUE	1	TRUE	1	TRUE	1	TRUE	1	TRUE	1	TRUE	1	TRUE	1	TRUE	0	TRUE	0	TRUE	1	TRUE	1
	ALIMOSHO	Secondary	<sec	Christian	Yoruba		10000	?50k	Employed	Hair dresser	1	1	TRUE	TRUE	FALSE	TRUE	FALSE	TRUE	FALSE		TRUE	DON'T KNOW	0	TRUE	1	Don't know	0	TRUE	1	Don't know	0	TRUE	1	TRUE	1	TRUE	1	TRUE	1	TRUE	1	TRUE	0	TRUE	0	TRUE	1	TRUE	1
	ALIMOSHO	Tertiary	Tertiary	Christian	Yoruba		50000	?50k	Employed	Bussiness woman	1	1	TRUE	TRUE	FALSE	TRUE	FALSE		FALSE		TRUE	TRUE	1	TRUE	1	Don't know	0	TRUE	1	TRUE	1	TRUE	1	TRUE	1	TRUE	1	TRUE	1	TRUE	1	TRUE	0	TRUE	0	Don't know	0	TRUE	1
	ALIMOSHO	Secondary	<sec	Muslim	Yoruba		90000	>50k	Employed	Hair dresser	1	1	TRUE	TRUE	FALSE	TRUE	FALSE	TRUE	FALSE		TRUE	TRUE	1	TRUE	1	TRUE	1	TRUE	1	TRUE	1	TRUE	1	TRUE	1	TRUE	1	TRUE	1	TRUE	1	TRUE	0	TRUE	0	TRUE	1	TRUE	1
	ALIMOSHO	Tertiary	Tertiary	Christian	Igbo		50000	?50k	Employed	Trader	1	1	TRUE	TRUE	TRUE	TRUE	FALSE	TRUE	TRUE	Hospital	TRUE	TRUE	1	TRUE	1	TRUE	1	TRUE	1	TRUE	1	TRUE	1	TRUE	1	TRUE	1	TRUE	1	TRUE	1	TRUE	0	TRUE	0	TRUE	1	Don't know	0
	ALIMOSHO	Tertiary	Tertiary	Muslim	Yoruba		100000	>50k	Employed	Trader	1	1	TRUE	TRUE	FALSE	TRUE	FALSE	TRUE	FALSE		TRUE	TRUE	1	TRUE	1	TRUE	1	TRUE	1	TRUE	1	TRUE	1	TRUE	1	TRUE	1	TRUE	1	TRUE	1	TRUE	0	TRUE	0	TRUE	1	TRUE	1
	ALIMOSHO	Secondary	<sec	Christian	Yoruba		0	?50k	Unemployed	House wife	1	1	TRUE	TRUE	FALSE	TRUE	TRUE	TRUE	FALSE		TRUE	TRUE	1	TRUE	1	TRUE	1	TRUE	1	TRUE	1	TRUE	1	TRUE	1	TRUE	1	TRUE	1	TRUE	1	TRUE	0	TRUE	0	TRUE	1	TRUE	1
	ALIMOSHO	Tertiary	Tertiary	Christian	Igbo		50000	?50k	Employed	Travel consulting	1	1	TRUE	TRUE	TRUE	TRUE	TRUE	TRUE	FALSE		TRUE	TRUE	1	TRUE	1	TRUE	1	TRUE	1	TRUE	1	TRUE	1	Don't know	0	TRUE	1	TRUE	1	TRUE	1	Don't know	0	TRUE	0	TRUE	1	TRUE	1
	ALIMOSHO	Secondary	<sec	Christian	Yoruba		0	?50k	Unemployed	none	1	1	TRUE	TRUE	TRUE	TRUE	FALSE	FALSE	TRUE	Hospital	TRUE	TRUE	1	TRUE	1	TRUE	1	TRUE	1	TRUE	1	TRUE	1	TRUE	1	TRUE	1	TRUE	1	TRUE	1	TRUE	0	Don't know	0	TRUE	1	TRUE	1
	ALIMOSHO	Tertiary	Tertiary	Muslim	Yoruba		5000	?50k	Employed	Trader	1	1	TRUE	TRUE	TRUE	TRUE	TRUE	TRUE	FALSE		TRUE	TRUE	1	TRUE	1	TRUE	1	TRUE	1	TRUE	1	TRUE	1	TRUE	1	TRUE	1	TRUE	1	TRUE	1	FALSE	1	TRUE	0	TRUE	1	TRUE	1
oregun	IKEJA	Tertiary	Tertiary	Muslim	Yoruba		20000	?50k	Unemployed	House wife	1	1	TRUE	TRUE	FALSE	TRUE	FALSE	TRUE	TRUE	people	TRUE	TRUE	1	TRUE	1	TRUE	1	TRUE	1	TRUE	1	TRUE	1	TRUE	1	TRUE	1	TRUE	1	TRUE	1	TRUE	0	FALSE	1	Don't know	0	TRUE	1
	ALIMOSHO	Secondary	<sec	Christian	Igbo		100000	>50k	Employed	Bussiness woman	1	1	TRUE	TRUE	FALSE	TRUE	FALSE	TRUE	FALSE		TRUE	TRUE	1	TRUE	1	TRUE	1	TRUE	1	TRUE	1	TRUE	1	TRUE	1	TRUE	1	TRUE	1	TRUE	1	TRUE	0	TRUE	0	TRUE	1	TRUE	1
	ALIMOSHO	Tertiary	Tertiary	Muslim	Yoruba		50000	?50k	Employed	civil servant	1	1	TRUE	TRUE	FALSE	TRUE	FALSE	TRUE	FALSE		TRUE	TRUE	1	TRUE	1	TRUE	1	TRUE	1	TRUE	1	TRUE	1	TRUE	1	TRUE	1	TRUE	1	TRUE	1	TRUE	0	Don't know	0	TRUE	1	TRUE	1
	ALIMOSHO	Secondary	<sec	Christian	Igbo		20000	?50k	Employed	Trader	1	1	TRUE	TRUE	FALSE	TRUE	FALSE	TRUE	FALSE		TRUE	TRUE	1	TRUE	1	TRUE	1	TRUE	1	TRUE	1	TRUE	1	TRUE	1	TRUE	1	TRUE	1	TRUE	1	TRUE	0	TRUE	0	TRUE	1	TRUE	1
	ALIMOSHO	Secondary	<sec	Muslim	Yoruba		100000	>50k	Employed	Trader	1	1	TRUE	TRUE	FALSE	TRUE	FALSE	TRUE	FALSE		TRUE	FALSE	0	TRUE	1	FALSE	0	TRUE	1	Don't know	0	FALSE	0	TRUE	1	TRUE	1	TRUE	1	TRUE	1	TRUE	0	TRUE	0	TRUE	1	TRUE	1
	ALIMOSHO	Tertiary	Tertiary	Christian	Others	Edo	900000	>50k	Employed	Trader	1	1	TRUE	TRUE	FALSE	TRUE	FALSE	TRUE	FALSE		TRUE	TRUE	1	TRUE	1	TRUE	1	TRUE	1	TRUE	1	TRUE	1	TRUE	1	TRUE	1	TRUE	1	TRUE	1	TRUE	0	TRUE	0	TRUE	1	TRUE	1
Oregun	IKEJA	Secondary	<sec	Muslim	Yoruba		20000	?50k	Employed	Fashion designer	1	1	TRUE	TRUE	TRUE	TRUE	TRUE	FALSE	FALSE		TRUE	TRUE	1	TRUE	1	TRUE	1	TRUE	1	TRUE	1	TRUE	1	TRUE	1	TRUE	1	TRUE	1	TRUE	1	TRUE	0	TRUE	0	TRUE	1	TRUE	1
Oregun	IKEJA	Secondary	<sec	Muslim	Yoruba		15000	?50k	Unemployed	House wife	1	1	TRUE	FALSE	FALSE	FALSE	FALSE	FALSE	FALSE		TRUE	TRUE	1	TRUE	1	TRUE	1	TRUE	1	TRUE	1	TRUE	1	TRUE	1	TRUE	1	TRUE	1	TRUE	1	TRUE	0	TRUE	0	TRUE	1	TRUE	1
Oregun	IKEJA	Secondary	<sec	Christian	Hausa		30000	?50k	Employed	Cleaning	1	1	TRUE	TRUE	TRUE	TRUE	TRUE		FALSE		TRUE	DON'T KNOW	0	don’t know	0	Don't know	0	TRUE	1	Don't know	0	TRUE	1	Don't know	0	TRUE	1	TRUE	1	TRUE	1	Don't know	0	Don't know	0	TRUE	1	TRUE	1
Oregun	IKEJA	Secondary	<sec	Muslim	Yoruba		10000	?50k	Employed	Fashion designer	1	1	TRUE	TRUE	TRUE	TRUE	TRUE	FALSE	FALSE		TRUE	TRUE	1	TRUE	1	TRUE	1	TRUE	1	TRUE	1	TRUE	1	Don't know	0	TRUE	1	TRUE	1	TRUE	1	Don't know	0	Don't know	0	Don't know	0	TRUE	1
Oregun	IKEJA	Primary	<sec	Christian	Others	Kogi	5000	?50k	Employed	Fashion designer	1	1	TRUE	TRUE	TRUE	TRUE	TRUE	FALSE	FALSE		TRUE	TRUE	1	TRUE	1	TRUE	1	TRUE	1	TRUE	1	TRUE	1	TRUE	1	TRUE	1	TRUE	1	TRUE	1	TRUE	0	TRUE	0	TRUE	1	TRUE	1
Ipaja	ALIMOSHO	Tertiary	Tertiary	Muslim	Yoruba		150000	>50k	Employed	Bussiness woman	1	1	TRUE	TRUE	FALSE	TRUE	TRUE	TRUE	FALSE		TRUE	TRUE	1	TRUE	1	TRUE	1	TRUE	1	TRUE	1	FALSE	0	TRUE	1	TRUE	1	TRUE	1	TRUE	1	Don't know	0	Don't know	0	TRUE	1	TRUE	1
Onilekere	IKEJA	Secondary	<sec	Christian	Igbo		30000	?50k	Employed	working in the mall	1	1	TRUE	TRUE	TRUE	TRUE	TRUE	TRUE	FALSE		TRUE	TRUE	1	TRUE	1	TRUE	1	TRUE	1	TRUE	1	TRUE	1	TRUE	1	TRUE	1	TRUE	1	TRUE	1	TRUE	0	Don't know	0	TRUE	1	TRUE	1
Onilekere	IKEJA	Secondary	<sec	Christian	Others	Kogi	40000	?50k	Employed	Fashion designer	1	1	TRUE	TRUE	TRUE	TRUE	FALSE	TRUE	TRUE	clinic	TRUE	DON'T KNOW	0	don’t know	0	Don't know	0	TRUE	1	Don't know	0	TRUE	1	Don't know	0	TRUE	1	TRUE	1	TRUE	1	Don't know	0	FALSE	1	Don't know	0	TRUE	1
Onilekere	IKEJA	Primary	<sec	Christian	Yoruba		20000	?50k	Employed	Catering	1	1	TRUE	TRUE	TRUE	TRUE	FALSE	TRUE	FALSE		TRUE	TRUE	1	TRUE	1	TRUE	1	TRUE	1	TRUE	1	TRUE	1	Don't know	0	TRUE	1	TRUE	1	TRUE	1	Don't know	0	FALSE	1	Don't know	0	TRUE	1
Oregun	IKEJA	Tertiary	Tertiary	Christian	Yoruba		200000	>50k	Employed	Trader	1	1	TRUE	TRUE	FALSE	TRUE	FALSE	FALSE	FALSE		TRUE	TRUE	1	TRUE	1	TRUE	1	TRUE	1	TRUE	1	TRUE	1	TRUE	1	TRUE	1	TRUE	1	TRUE	1	Don't know	0	FALSE	1	Don't know	0	TRUE	1
Oregun	IKEJA	Tertiary	Tertiary	Christian	Igbo		60000	>50k	Employed	Teaching	1	1	TRUE	TRUE	FALSE	TRUE	FALSE	TRUE	FALSE		TRUE	TRUE	1	TRUE	1	TRUE	1	TRUE	1	TRUE	1	TRUE	1	TRUE	1	TRUE	1	TRUE	1	TRUE	1	TRUE	0	FALSE	1	TRUE	1	TRUE	1
Oregun	IKEJA	Secondary	<sec	Christian	Igbo		30000	?50k	Employed	Trader	1	1	TRUE	TRUE	TRUE	TRUE	FALSE	FALSE	TRUE	schools	TRUE	TRUE	1	TRUE	1	Don't know	0	TRUE	1	TRUE	1	TRUE	1	TRUE	1	TRUE	1	TRUE	1	TRUE	1	TRUE	0	Don't know	0	TRUE	1	TRUE	1
Oregun	IKEJA	Tertiary	Tertiary	Christian	Igbo		200000	>50k	Employed	Fashion designer	1	1	TRUE	TRUE	FALSE	TRUE	FALSE	FALSE	FALSE		TRUE	TRUE	1	TRUE	1	TRUE	1	TRUE	1	TRUE	1	TRUE	1	Don't know	0	TRUE	1	TRUE	1	TRUE	1	TRUE	0	FALSE	1	TRUE	1	TRUE	1
Oregun	IKEJA	Tertiary	Tertiary	Christian	Igbo		40000	?50k	Employed	Hospital clerk	1	1	FALSE	TRUE	FALSE	TRUE	FALSE	TRUE	TRUE	Health center	TRUE	TRUE	1	TRUE	1	TRUE	1	TRUE	1	TRUE	1	TRUE	1	TRUE	1	TRUE	1	TRUE	1	TRUE	1	TRUE	0	FALSE	1	TRUE	1	TRUE	1
Oregun	IKEJA	Secondary	<sec	Christian	Others	Taraba	30000	?50k	Employed	Cleaning	1	1	TRUE	TRUE	FALSE	TRUE	FALSE	FALSE	TRUE	people	TRUE	TRUE	1	TRUE	1	TRUE	1	TRUE	1	TRUE	1	TRUE	1	Don't know	0	TRUE	1	TRUE	1	TRUE	1	TRUE	0	FALSE	1	TRUE	1	TRUE	1
Oregun	IKEJA	Secondary	<sec	Christian	Igbo		20000	?50k	Unemployed	House wife	1	1	TRUE	FALSE	FALSE	TRUE	FALSE	TRUE	FALSE		TRUE	DON'T KNOW	0	TRUE	1	Don't know	0	TRUE	1	Don't know	0	TRUE	1	TRUE	1	TRUE	1	TRUE	1	TRUE	1	TRUE	0	FALSE	1	TRUE	1	TRUE	1
Oregun	IKEJA	Secondary	<sec	Christian	Others	Kogi	34000	?50k	Employed	Cleaning	1	1	TRUE	TRUE	TRUE	TRUE	TRUE	FALSE	FALSE		TRUE	TRUE	1	TRUE	1	TRUE	1	TRUE	1	TRUE	1	TRUE	1	TRUE	1	TRUE	1	TRUE	1	TRUE	1	TRUE	0	TRUE	0	TRUE	1	TRUE	1
Oregun	IKEJA	Tertiary	Tertiary	Christian	Others	Benue	50000	?50k	Employed	Airport staff	1	1	TRUE	TRUE	FALSE	TRUE	FALSE	TRUE	FALSE		TRUE	TRUE	1	TRUE	1	TRUE	1	TRUE	1	TRUE	1	TRUE	1	TRUE	1	TRUE	1	TRUE	1	TRUE	1	TRUE	0	FALSE	1	TRUE	1	TRUE	1
Oregun	IKEJA	Secondary	<sec	Christian	Yoruba		120000	>50k	Employed	Trader	1	1	TRUE	TRUE	FALSE	TRUE	FALSE	FALSE	FALSE		TRUE	DON'T KNOW	0	TRUE	1	Don't know	0	TRUE	1	Don't know	0	Don't know	0	Don't know	0	TRUE	1	Don't Know	0	TRUE	1	Don't know	0	Don't know	0	Don't know	0	TRUE	1
onilekere	IKEJA	Secondary	<sec	Christian	Yoruba		20000	?50k	Employed	Hair dresser	1	1	TRUE	TRUE	FALSE	FALSE	TRUE	FALSE	TRUE	Hospital	TRUE	DON'T KNOW	0	TRUE	1	TRUE	1	TRUE	1	TRUE	1	TRUE	1	TRUE	1	TRUE	1	TRUE	1	TRUE	1	TRUE	0	FALSE	1	Don't know	0	FALSE	0
onilekere	IKEJA	Secondary	<sec	Christian	Igbo		15000	?50k	Unemployed	House wife	1	1	TRUE	TRUE	TRUE	TRUE	FALSE	FALSE	FALSE		TRUE	TRUE	1	TRUE	1	TRUE	1	TRUE	1	TRUE	1	TRUE	1	Don't know	0	Don't know	0	TRUE	1	TRUE	1	TRUE	0	TRUE	0	Don't know	0	Don't know	0
onilekere	IKEJA	Tertiary	Tertiary	Muslim	Yoruba		40000	?50k	Employed	Fashion designer	1	1	TRUE	TRUE	FALSE	TRUE	FALSE	TRUE	TRUE	Hospital	TRUE	TRUE	1	TRUE	1	TRUE	1	TRUE	1	TRUE	1	TRUE	1	TRUE	1	TRUE	1	TRUE	1	TRUE	1	Don't know	0	FALSE	1	Don't know	0	TRUE	1
onilekere	IKEJA	Tertiary	Tertiary	Christian	Igbo		35000	?50k	Employed	Teaching	1	1	TRUE	TRUE	TRUE	TRUE	FALSE	TRUE	TRUE	Hospital	TRUE	TRUE	1	TRUE	1	TRUE	1	TRUE	1	Don't know	0	TRUE	1	TRUE	1	TRUE	1	TRUE	1	TRUE	1	FALSE	1	FALSE	1	TRUE	1	TRUE	1
onilekere	IKEJA	Secondary	<sec	Christian	Others	Akwa-Ibom	10000	?50k	Employed	Hair dresser	1	1	TRUE	TRUE	TRUE	TRUE	FALSE	TRUE	TRUE	Hospital	TRUE	DON'T KNOW	0	TRUE	1	Don't know	0	TRUE	1	Don't know	0	TRUE	1	FALSE	0	TRUE	1	TRUE	1	TRUE	1	Don't know	0	FALSE	1	Don't know	0	TRUE	1
onilekere	IKEJA	Secondary	<sec	Christian	Others	Benue	30000	?50k	Employed	company worker	1	1	TRUE	TRUE	TRUE	TRUE	FALSE	TRUE	FALSE		TRUE	TRUE	1	TRUE	1	TRUE	1	TRUE	1	TRUE	1	TRUE	1	TRUE	1	TRUE	1	TRUE	1	TRUE	1	TRUE	0	FALSE	1	TRUE	1	TRUE	1
onilekere	IKEJA	Tertiary	Tertiary	Christian	Yoruba		300000	>50k	Employed	Trader	1	1	TRUE	TRUE	TRUE	TRUE	TRUE	TRUE	FALSE		TRUE	TRUE	1	TRUE	1	TRUE	1	TRUE	1	TRUE	1	TRUE	1	TRUE	1	TRUE	1	TRUE	1	TRUE	1	Don't know	0	FALSE	1	Don't know	0	TRUE	1
onilekere	IKEJA	Tertiary	Tertiary	Muslim	Yoruba		100000	>50k	Employed	Fashion designer	1	1	TRUE	TRUE	FALSE	TRUE	FALSE	TRUE	FALSE		TRUE	TRUE	1	TRUE	1	TRUE	1	TRUE	1	TRUE	1	TRUE	1	TRUE	1	TRUE	1	TRUE	1	TRUE	1	Don't know	0	FALSE	1	Don't know	0	TRUE	1
onilekere	IKEJA	Tertiary	Tertiary	Christian	Others	Benue	10000	?50k	Employed	Run a restaurant	1	1	TRUE	TRUE	TRUE	TRUE	FALSE	FALSE	TRUE	Hospital	TRUE	TRUE	1	TRUE	1	TRUE	1	TRUE	1	TRUE	1	TRUE	1	TRUE	1	TRUE	1	TRUE	1	TRUE	1	FALSE	1	TRUE	0	TRUE	1	FALSE	0
onilekere	IKEJA	Tertiary	Tertiary	Muslim	Yoruba		250000	>50k	Employed	lawyer	1	1	TRUE	TRUE	FALSE	TRUE	FALSE	TRUE	FALSE		TRUE	TRUE	1	TRUE	1	TRUE	1	TRUE	1	TRUE	1	TRUE	1	TRUE	1	TRUE	1	TRUE	1	TRUE	1	TRUE	0	FALSE	1	TRUE	1	TRUE	1
ogba	IKEJA	Tertiary	Tertiary	Muslim	Igbo		50000	?50k	Employed	run creche	1	1	TRUE	TRUE	TRUE	TRUE	FALSE	TRUE	TRUE	Hospital	TRUE	TRUE	1	TRUE	1	TRUE	1	TRUE	1	TRUE	1	TRUE	1	TRUE	1	TRUE	1	TRUE	1	TRUE	1	TRUE	0	Don't know	0	TRUE	1	TRUE	1
Ipaja	ALIMOSHO	Tertiary	Tertiary	Christian	Igbo		10000	?50k	Employed	Trader	1	1	TRUE	TRUE	FALSE	TRUE	FALSE	TRUE	FALSE		TRUE	TRUE	1	TRUE	1	TRUE	1	Don't know	0	TRUE	1	TRUE	1	Don't know	0	Don't know	0	TRUE	1	TRUE	1	Don't know	0	TRUE	0	Don't know	0	TRUE	1
Ipaja	ALIMOSHO	Tertiary	Tertiary	Christian	Yoruba		5000	?50k	Employed	Fashion designer	1	1	TRUE	TRUE	TRUE	TRUE	FALSE	TRUE	TRUE	society	TRUE	TRUE	1	TRUE	1	Don't know	0	Don't know	0	Don't know	0	TRUE	1	TRUE	1	TRUE	1	TRUE	1	TRUE	1	TRUE	0	Don't know	0	TRUE	1	Don't know	0
Ipaja	ALIMOSHO	Primary	<sec	Christian	Yoruba		20000	?50k	Employed	Fashion designer	1	1	TRUE	TRUE	FALSE	TRUE	FALSE	FALSE	FALSE		TRUE	TRUE	1	TRUE	1	FALSE	0	TRUE	1	Don't know	0	TRUE	1	TRUE	1	TRUE	1	TRUE	1	TRUE	1	TRUE	0	Don't know	0	Don't know	0	TRUE	1
Ipaja	ALIMOSHO	Tertiary	Tertiary	Muslim	Yoruba		70000	>50k	Employed	Trader	1	1	TRUE	TRUE	FALSE	TRUE	FALSE	TRUE	FALSE		TRUE	TRUE	1	TRUE	1	TRUE	1	TRUE	1	TRUE	1	TRUE	1	TRUE	1	TRUE	1	TRUE	1	TRUE	1	FALSE	1	FALSE	1	TRUE	1	TRUE	1
Ipaja	ALIMOSHO	Tertiary	Tertiary	Christian	Yoruba		50000	?50k	Employed	Trader	1	1	TRUE	TRUE	TRUE	TRUE	TRUE	TRUE	FALSE		TRUE	TRUE	1	TRUE	1	TRUE	1	TRUE	1	TRUE	1	TRUE	1	TRUE	1	TRUE	1	TRUE	1	TRUE	1	FALSE	1	Don't know	0	TRUE	1	TRUE	1
Ipaja	ALIMOSHO	Secondary	<sec	Muslim	Yoruba		50000	?50k	Employed	Trader	1	1	TRUE	TRUE	FALSE	TRUE	TRUE	TRUE	FALSE		TRUE	TRUE	1	TRUE	1	TRUE	1	TRUE	1	TRUE	1	TRUE	1	TRUE	1	TRUE	1	TRUE	1	TRUE	1	FALSE	1	Don't know	0	Don't know	0	TRUE	1
Ipaja	ALIMOSHO	Tertiary	Tertiary	Muslim	Yoruba		40000	?50k	Employed	Fashion designer	1	1	TRUE	TRUE	TRUE	TRUE	FALSE	TRUE	TRUE	clinic	TRUE	TRUE	1	TRUE	1	TRUE	1	TRUE	1	TRUE	1	TRUE	1	TRUE	1	TRUE	1	TRUE	1	TRUE	1	TRUE	0	Don't know	0	TRUE	1	TRUE	1
Ipaja	ALIMOSHO	Tertiary	Tertiary	Christian	Others	delta	60000	>50k	Employed	Teaching	1	1	TRUE	TRUE	TRUE	TRUE	TRUE		TRUE	society	TRUE	TRUE	1	TRUE	1	TRUE	1	TRUE	1	TRUE	1	TRUE	1	TRUE	1	TRUE	1	TRUE	1	TRUE	1	Don't know	0	Don't know	0	TRUE	1	TRUE	1
Ipaja	ALIMOSHO	Tertiary	Tertiary	Christian	Yoruba		40000	?50k	Employed	cashier	1	1	TRUE	TRUE	TRUE	TRUE	FALSE	TRUE	FALSE		TRUE	TRUE	1	TRUE	1	FALSE	0	TRUE	1	TRUE	1	TRUE	1	TRUE	1	TRUE	1	TRUE	1	TRUE	1	TRUE	0	TRUE	0	Don't know	0	TRUE	1
Ipaja	ALIMOSHO	Secondary	<sec	Christian	Igbo		30000	?50k	Employed	makeup artiste	1	1	TRUE	TRUE	TRUE	TRUE	FALSE	TRUE	TRUE	clinic	TRUE	TRUE	1	TRUE	1	TRUE	1	TRUE	1	TRUE	1	TRUE	1	TRUE	1	TRUE	1	TRUE	1	TRUE	1	Don't know	0	Don't know	0	TRUE	1	TRUE	1
Ipaja	ALIMOSHO	Secondary	<sec	Muslim	Yoruba				Employed	Fashion designer	1	1	TRUE	TRUE	TRUE	TRUE	FALSE	TRUE	TRUE	clinic	TRUE	TRUE	1	TRUE	1	TRUE	1	TRUE	1	TRUE	1	TRUE	1	TRUE	1	Don't know	0	TRUE	1	Don't know	0	TRUE	0	Don't know	0	Don't know	0	Don't know	0
Ipaja	ALIMOSHO	Secondary	<sec	Muslim	Yoruba		15000	?50k	Employed	Fashion designer	1	1	TRUE	TRUE	TRUE	TRUE	FALSE	TRUE	TRUE	clinic	TRUE	TRUE	1	TRUE	1	TRUE	1	TRUE	1	TRUE	1	TRUE	1	TRUE	1	TRUE	1	TRUE	1	TRUE	1	Don't know	0	TRUE	0	Don't know	0	TRUE	1
Ipaja	ALIMOSHO	Secondary	<sec	Muslim	Yoruba		30000	?50k	Employed	Bussiness woman	1	1	TRUE	TRUE	TRUE	TRUE	FALSE	TRUE	FALSE		TRUE	TRUE	1	TRUE	1	TRUE	1	TRUE	1	TRUE	1	TRUE	1	TRUE	1	TRUE	1	TRUE	1	TRUE	1	Don't know	0	TRUE	0	TRUE	1	TRUE	1
	ALIMOSHO	Tertiary	Tertiary	Christian	Yoruba		22000	?50k	Employed	Teaching	1	1	TRUE	TRUE	FALSE	TRUE	FALSE		FALSE		TRUE	TRUE	1	TRUE	1	TRUE	1	TRUE	1	TRUE	1	TRUE	1	TRUE	1	TRUE	1	TRUE	1	TRUE	1	Don't know	0	Don't know	0	TRUE	1	TRUE	1
Ogba	IKEJA	Tertiary	Tertiary	Christian	Yoruba		0	?50k	Unemployed	House wife	1	1	TRUE	TRUE	TRUE	TRUE	TRUE	TRUE	FALSE		TRUE	TRUE	1	TRUE	1	TRUE	1	TRUE	1	Don't know	0	TRUE	1	TRUE	1	TRUE	1	TRUE	1	TRUE	1	Don't know	0	FALSE	1	TRUE	1	TRUE	1
Ogba	IKEJA	Secondary	<sec	Christian	Igbo		10000	?50k	Employed	Trader	1	1	TRUE	TRUE	FALSE	TRUE	FALSE	TRUE	TRUE	market	TRUE	TRUE	1	TRUE	1	TRUE	1	TRUE	1	TRUE	1	TRUE	1	TRUE	1	TRUE	1	TRUE	1	TRUE	1	FALSE	1	FALSE	1	Don't know	0	TRUE	1
Ogba	IKEJA	Tertiary	Tertiary	Christian	Others	Akwa-Ibom	20000	?50k	Employed	Teaching	1	1	TRUE	TRUE	TRUE	TRUE	TRUE	TRUE	FALSE		TRUE	TRUE	1	TRUE	1	TRUE	1	TRUE	1	TRUE	1	TRUE	1	TRUE	1	TRUE	1	TRUE	1	TRUE	1	TRUE	0	FALSE	1	TRUE	1	TRUE	1
Ogba	IKEJA	Tertiary	Tertiary	Christian	Yoruba		250000	>50k	Employed	economist	1	1	TRUE	TRUE	FALSE	TRUE	TRUE	TRUE	FALSE		TRUE	TRUE	1	TRUE	1	TRUE	1	TRUE	1	Don't know	0	TRUE	1	TRUE	1	TRUE	1	TRUE	1	TRUE	1	Don't know	0	FALSE	1	TRUE	1	TRUE	1
ogba	IKEJA	Secondary	<sec	Christian	Yoruba		10000	?50k	Employed	Trader	1	1	TRUE	TRUE	TRUE	TRUE	FALSE		TRUE	hospital, friends	TRUE	TRUE	1	TRUE	1	TRUE	1	TRUE	1	TRUE	1	TRUE	1	Don't know	0	TRUE	1	FALSE	0	TRUE	1	FALSE	1	FALSE	1	TRUE	1	TRUE	1
ogba	IKEJA	Tertiary	Tertiary	Christian	Yoruba		50000	?50k	Employed	cough officer	0	0	TRUE	TRUE	TRUE		TRUE	TRUE	FALSE		TRUE	TRUE	1	TRUE	1	TRUE	1	TRUE	1	TRUE	1	TRUE	1	TRUE	1	TRUE	1	TRUE	1	TRUE	1	TRUE	0	FALSE	1	Don't know	0	TRUE	1
ogba	IKEJA	Tertiary	Tertiary	Muslim	Yoruba		100000	>50k	Employed	cosmetology	1	1	TRUE	TRUE	TRUE	TRUE	TRUE		FALSE		TRUE	TRUE	1	TRUE	1	TRUE	1	TRUE	1	TRUE	1	TRUE	1	TRUE	1	TRUE	1	TRUE	1	TRUE	1	FALSE	1	FALSE	1	TRUE	1	TRUE	1
ogba	IKEJA	Secondary	<sec	Muslim	Others	Kogi	50000	?50k	Employed	Fashion designer	1	1	TRUE	TRUE	FALSE	TRUE	FALSE	FALSE	FALSE		TRUE	TRUE	1	TRUE	1	TRUE	1	TRUE	1	TRUE	1	TRUE	1	TRUE	1	TRUE	1	TRUE	1	TRUE	1	TRUE	0	Don't know	0	TRUE	1	TRUE	1
Ipaja	ALIMOSHO	Tertiary	Tertiary	Christian	Yoruba		15000	?50k	Employed	Bussiness woman	1	1	TRUE	TRUE	TRUE	TRUE	FALSE	FALSE	FALSE		TRUE	TRUE	1	TRUE	1	TRUE	1	TRUE	1	TRUE	1	Don't know	0	TRUE	1	Don't know	0	TRUE	1	TRUE	1	TRUE	0	Don't know	0	Don't know	0	Don't know	0
Onilekere	IKEJA	Tertiary	Tertiary	Christian	Igbo		70000	>50k	Employed	Nursing	1	1	TRUE	TRUE	TRUE	TRUE	TRUE	TRUE	TRUE	Hospital	TRUE	TRUE	1	TRUE	1	TRUE	1	TRUE	1	TRUE	1	TRUE	1	TRUE	1	TRUE	1	TRUE	1	TRUE	1	Don't know	0	TRUE	0	TRUE	1	TRUE	1
Onilekere	IKEJA	Secondary	<sec	Christian	Igbo		30000	?50k	Employed	company worker	1	1	TRUE	TRUE	TRUE	TRUE	TRUE	FALSE	TRUE	Hospital	TRUE	FALSE	0	TRUE	1	TRUE	1	TRUE	1	Don't know	0	TRUE	1	TRUE	1	TRUE	1	TRUE	1	TRUE	1	TRUE	0	FALSE	1	TRUE	1	TRUE	1
onilekere	IKEJA	Tertiary	Tertiary	Christian	Yoruba				Employed	Trader	1	1	TRUE	TRUE	FALSE	FALSE	FALSE	FALSE	FALSE		TRUE	DON'T KNOW	0	TRUE	1	Don't know	0	TRUE	1	Don't know	0	TRUE	1	Don't know	0	TRUE	1	TRUE	1	TRUE	1	TRUE	0	TRUE	0	TRUE	1	TRUE	1
Ogba	IKEJA	Secondary	<sec	Christian	Yoruba		50000	?50k	Employed	Trader	1	1	FALSE	TRUE	FALSE	TRUE	FALSE		TRUE	friends	TRUE	TRUE	1	TRUE	1	TRUE	1	TRUE	1	Don't know	0	TRUE	1	TRUE	1	TRUE	1	TRUE	1	TRUE	1	Don't know	0	FALSE	1	TRUE	1	TRUE	1
Ogba	IKEJA	Tertiary	Tertiary	Christian	Yoruba		40000	?50k	Employed	Teaching	1	1	TRUE	TRUE	FALSE	TRUE	FALSE		FALSE		TRUE	TRUE	1	TRUE	1	TRUE	1	TRUE	1	TRUE	1	TRUE	1	TRUE	1	TRUE	1	TRUE	1	TRUE	1	TRUE	0	Don't know	0	TRUE	1	TRUE	1
Ogba	IKEJA	Tertiary	Tertiary	Christian	Yoruba		0	?50k	Unemployed	student	1	1	TRUE	TRUE	FALSE	TRUE	FALSE		FALSE		TRUE	TRUE	1	TRUE	1	TRUE	1	TRUE	1	TRUE	1	TRUE	1	TRUE	1	TRUE	1	TRUE	1	TRUE	1	TRUE	0	Don't know	0	TRUE	1	TRUE	1
Ogba	IKEJA	Tertiary	Tertiary	Muslim	Hausa		50000	?50k	Employed	Trader	1	1	TRUE	TRUE	FALSE	TRUE	FALSE		FALSE		TRUE	TRUE	1	TRUE	1	TRUE	1	TRUE	1	TRUE	1	TRUE	1	TRUE	1	TRUE	1	TRUE	1	TRUE	1	Don't know	0	FALSE	1	TRUE	1	TRUE	1
	IKEJA	Secondary	<sec	Christian	Igbo		10000	?50k	Employed	trader	1	1	TRUE	TRUE	FALSE	TRUE	FALSE	TRUE	FALSE		TRUE	TRUE	1	TRUE	1	Don't know	0	FALSE	0	Don't know	0	TRUE	1	TRUE	1	TRUE	1	TRUE	1	Don't know	0	FALSE	1	Don't know	0	TRUE	1	TRUE	1
[truncated: 186 more columns]
